# Supplementary material for: Vultures acquire information on carcass location from scavenging eagles
Source: Proc Biol Sci. 2014 Oct 22;281(1793):20141072. doi: 10.1098/rspb.2014.1072 (PMC4173674; doi:10.1098/rspb.2014.1072)
Supplement: Supplementary Data - competitive interactions [file rspb20141072supp2.csv]

vid	video	vulwin	rapwin	vfeeding	rfeeding	vul_id	rap_id	initiator
Small_Dam_Spray_Race_A	a	1	0	1	0	1	1	v
	a	1	0	1	0	1	1	v
	a	1	0	1	0	2	1	v
	a	1	0	1	0	3	2	v
mukenya_boma18Nov	b	1	0	0	0	1	1	v
	b	1	0	0	0	2	1	v
	b	1	0	0	1	3	1	v
	b	1	0	0	1	4	1	v
	b	1	0	1	1	5	1	v
	b	1	0	1	0	6	2	v
	b	1	0	1	0	7	3	v
	b	1	0	0	1	8	4	v
WaterTankGladeA	c	0	1	0	0	1	1	r
	c	1	0	0	0	2	2	v
	c	0	1	0	0	3	2	r
	c	1	0	1	0	4	2	r
	c	1	0	0	1	5	3	v
SteepHillEscarpA	d	0	1	1	0	1	1	r
	d	1	0	1	0	2	2	r
	d	0	1	0	1	3	2	v
	d	1	0	0	0	4	3	v
	d	1	0	1	1	5	4	r
	d	1	0	0	1	6	5	v
	d	1	0	1	0	6	5	v
OldBomaWaterTankA	e	0	1	0	0	1	1	r
	e	1	0	0	1	2	2	v
	e	1	0	0	1	3	2	v
OdadiBomaA	f	1	0	0	1	1	1	v
	f	0	1	1	1	1	1	r
	f	0	1	1	1	2	1	r
	f	1	0	1	1	2	1	v
	f	1	0	1	0	3	1	r
MukenyaRoadBomaA	g	1	0	0	1	1	1	v
	g	1	0	0	0	2	2	v
MRCBomaA	h	0	1	1	0	1	1	r
	h	1	0	1	0	1	2	r
	h	0	1	1	1	1	3	r
	h	1	0	1	1	1	4	v
	h	0	1	1	1	1	3	r
	h	1	0	0	0	1	5	v
	h	0	1	1	0	1	4	r
	h	1	0	0	1	1	6	v
	h	1	0	1	0	1	4	v
	h	1	0	0	0	1	6	v
	h	1	0	0	1	1	5	v
	h	1	0	0	1	1	5	v
	h	1	0	0	1	1	5	v
	h	1	0	0	1	1	5	v
	h	0	1	0	0	1	4	v
	h	0	1	0	0	1	4	v
	h	1	0	0	1	2	5	v
	h	1	0	0	1	3	5	v
	h	0	1	1	1	3	4	r
	h	1	0	0	1	3	5	v
	h	0	1	1	0	3	4	r
	h	1	0	1	1	3	5	v
	h	0	1	0	1	3	4	r
	h	1	0	0	1	3	3	v
	h	0	1	0	1	3	4	r
	h	0	1	0	1	4	4	r
	h	0	1	0	1	4	4	r
	h	1	0	0	1	3	4	v
	h	0	1	1	1	4	4	r
CliffordRdBomaJ	i	0	1	0	1	1	1	r
	i	1	0	0	1	2	2	v
	i	1	0	0	1	3	3	v
	i	0	1	0	1	3	3	v
	i	1	0	1	0	3	3	v
TortoiseEscarp	j	1	0	0	1	1	1	v
	j	1	0	0	1	1	2	v
	j	1	0	1	1	2	3	v
	j	1	0	0	0	3	4	v
	j	1	0	1	0	3	4	v
	j	0	1	1	1	4	4	r
	j	0	1	1	1	4	4	r
	j	0	1	1	1	5	4	r
	j	0	1	1	1	5	4	r
	j	0	1	1	1	5	4	r
	j	1	0	0	1	6	4	v
SprayRace3	k	0	1	1	0	1	1	r
	k	0	1	1	0	1	1	r
	k	0	1	1	0	1	1	r
	k	1	0	0	0	2	2	v
	k	0	1	1	0	1	1	r
	k	0	1	1	0	1	1	r
	k	1	0	0	0	3	3	v
	k	0	1	1	0	1	1	r
	k	0	1	1	0	1	1	r
	k	1	0	0	0	3	3	v
	k	0	1	1	0	1	1	r
	k	1	0	1	1	4	1	v
	k	1	0	1	1	5	2	v
	k	0	1	1	1	6	3	r
	k	1	0	0	1	7	3	v
	k	1	0	1	0	8	3	r
	k	1	0	1	0	8	4	v
	k	1	0	0	0	9	4	v
	k	1	0	1	1	9	4	v
SprayRace2	l	0	1	0	0	1	1	r
	l	1	0	0	1	2	2	v
	l	1	0	0	0	3	2	v
	l	1	0	0	1	3	2	v
	l	1	0	1	0	4	2	v
	l	1	0	0	0	4	2	v
	l	1	0	0	1	5	3	v
	l	1	0	0	0	6	4	r
SanctuaryGlade2	m	1	0	0	0	1	1	v
	m	1	0	0	1	1	2	v
	m	1	0	0	0	2	2	v
	m	1	0	0	0	3	1	v
	m	1	0	0	1	4	2	v
	m	1	0	0	1	5	3	v
	m	1	0	0	1	6	3	v
RoadEscarpment	n	1	0	0	1	1	1	v
	n	0	1	1	1	1	2	r
	n	1	0	0	0	1	1	v
	n	0	1	1	1	2	2	v
	n	0	1	1	1	2	2	r
	n	1	0	1	1	3	2	v
	n	1	0	1	1	4	3	v
	n	0	1	1	0	5	4	r
	n	1	0	0	1	6	5	v
	n	1	0	0	1	7	5	v
	n	1	0	1	1	8	5	v
	n	0	1	0	1	9	5	r
	n	0	1	0	1	9	5	r
	n	0	1	0	1	9	5	r
	n	1	0	0	1	9	5	r
	n	0	1	0	1	10	5	r
	n	1	0	0	1	9	5	r
	n	0	1	0	1	10	5	r
	n	0	1	0	1	10	5	r
	n	1	0	0	1	11	6	v
	n	1	0	0	1	12	6	v
LookOutGlade	o	1	0	0	1	1	1	v
	o	1	0	1	0	2	1	v
	o	1	0	0	1	2	2	r
	o	1	0	1	0	3	3	v
	o	1	0	1	0	4	4	v
	o	1	0	0	0	5	4	v
	o	1	0	0	1	6	4	v
HillGlade	p	1	0	0	0	1	1	v
	p	1	0	0	1	1	2	v
HighDamGladeBC	q	0	1	0	1	1	1	r
EndAirstrip	r	1	0	0	1	1	1	r
	r	1	0	0	0	2	2	v
	r	1	0	0	0	3	3	v
	r	0	1	0	0	4	3	v
	r	1	0	0	0	5	3	v
	r	1	0	1	0	5	3	v
	r	0	1	1	1	5	3	r
	r	1	0	1	0	5	3	v
	r	0	1	1	1	5	3	r
	r	0	1	1	1	6	3	r
	r	0	1	1	1	6	3	r
	r	0	1	1	1	6	3	r
	r	1	0	1	1	7	3	v
	r	0	1	1	1	6	3	r
	r	1	0	0	1	8	4	v
	r	1	0	0	1	9	4	v
	r	1	0	0	0	10	5	v
	r	1	0	0	0	11	5	v
	r	1	0	0	1	12	6	v
BCJesselBoma	s	0	1	0	1	1	1	r
	s	0	1	0	1	1	1	r
	s	0	1	0	1	1	1	r
	s	0	1	0	1	1	1	r
	s	0	1	0	1	2	1	r
	s	0	1	0	1	2	2	r
	s	0	1	0	1	2	2	r
	s	0	1	0	1	2	2	r
	s	0	1	0	1	3	3	r
	s	0	1	0	1	3	3	r
	s	0	1	0	1	3	3	r
	s	0	1	0	1	3	3	r
	s	0	1	0	1	3	3	r
	s	0	1	0	1	3	3	r
	s	0	1	0	1	3	3	r
	s	0	1	1	1	3	3	r
BCEscarp2	t	1	0	0	0	1	1	v
	t	0	1	0	1	2	2	r
BackAirstrip	u	1	0	1	1	1	1	v
	u	1	0	1	1	1	1	v
	u	1	0	1	1	1	1	v
	u	1	0	1	1	1	2	v
	u	1	0	1	1	1	1	v
SprayRaceSmallDamA	v	1	0	0	0	1	1	v
	v	0	1	1	0	2	2	r
	v	1	0	0	1	3	3	v
	v	1	0	1	1	4	4	v
	v	1	0	1	0	5	4	v
	v	1	0	0	1	5	5	v
	v	1	0	0	1	6	5	v
SegeraTurnOffBoma	w	1	0	0	1	1	1	v
	w	1	0	1	1	1	2	v
	w	1	0	1	1	1	2	v
	w	1	0	0	1	2	3	v
	w	1	0	0	1	3	4	v
	w	1	0	1	1	4	4	v
	w	1	0	0	0	5	5	v
	w	1	0	1	0	6	6	r
	w	1	0	0	1	6	7	r
	w	1	0	1	1	6	7	r
SanctuaryGlade	x	1	0	0	1	1	1	v
	x	1	0	0	1	2	2	v
	x	1	0	0	1	3	2	v
	x	1	0	0	1	4	3	v
	x	0	1	0	1	5	4	r
	x	0	1	0	1	5	4	r
	x	0	1	0	1	5	4	r
	x	0	1	0	1	5	4	r
	x	0	1	0	1	6	5	r
	x	0	1	0	1	6	5	r
	x	1	0	0	1	7	5	v
	x	1	0	0	1	8	5	v
	x	1	0	0	1	8	5	v
RoadsideGlade	y	1	0	0	1	1	1	v
	y	1	0	0	1	2	2	v
OldSheepBoma	z	1	0	1	1	1	1	v
	z	1	0	0	1	2	2	v
	z	0	1	0	1	3	3	r
	z	1	0	0	0	4	3	v
	z	1	0	0	0	5	3	v
	z	1	0	0	1	6	3	v
OldBomaBehindVillage	aa	1	0	1	1	1	1	v
	aa	0	1	0	0	2	2	r
	aa	1	0	0	0	3	1	v
	aa	1	0	0	1	4	3	v
	aa	1	0	1	0	5	4	v
	aa	1	0	1	1	5	4	v
	aa	0	1	1	1	6	5	r
	aa	1	0	0	0	7	5	v
	aa	1	0	0	0	8	6	v
	aa	0	1	1	1	9	6	r
	aa	0	1	1	1	9	6	r
	aa	1	0	0	0	10	6	v
	aa	1	0	0	1	11	6	v
	aa	0	1	0	1	12	6	r
	aa	0	1	0	1	12	6	r
	aa	1	0	0	1	13	6	v
	aa	1	0	1	1	14	7	v
	aa	0	1	0	0	15	8	r
	aa	0	1	0	0	15	8	r
	aa	1	0	0	0	16	8	v
	aa	0	1	0	0	16	8	r
	aa	1	0	0	0	17	9	v
	aa	1	0	0	0	17	9	v
	aa	1	0	0	0	17	10	v
	aa	1	0	1	1	18	11	v
	aa	1	0	1	1	18	11	v
NgombeKulaA	bb	1	0	0	0	1	1	v
	bb	1	0	0	1	2	1	v
	bb	1	0	1	0	3	1	r
	bb	0	1	0	0	4	1	r
	bb	1	0	1	1	3	2	v
	bb	1	0	0	1	4	3	v
MurramBC	cc	0	1	1	1	1	1	r
	cc	0	1	0	1	1	1	r
	cc	0	1	0	1	2	1	r
	cc	0	1	0	1	2	1	r
	cc	0	1	0	1	2	1	r
	cc	0	1	0	1	2	1	r
	cc	1	0	0	0	2	2	v
	cc	0	1	0	1	2	1	r
	cc	1	0	0	0	2	1	v
	cc	0	1	0	1	2	1	r
	cc	0	1	1	1	3	1	r
	cc	0	1	1	1	4	1	r
	cc	1	0	1	1	5	1	v
	cc	1	0	1	0	6	2	r
	cc	1	0	0	0	7	3	v
	cc	0	1	1	1	8	3	r
	cc	0	1	1	1	9	3	r
	cc	0	1	1	1	9	3	r
	cc	0	1	1	1	10	3	r
	cc	0	1	1	1	11	3	r
	cc	0	1	1	1	12	3	r
	cc	0	1	1	1	12	3	r
	cc	0	1	1	1	12	3	r
	cc	1	0	0	1	13	4	v
	cc	1	0	0	0	14	5	v
	cc	0	1	0	1	15	3	r
	cc	1	0	1	1	16	4	v
	cc	1	0	1	0	15	3	v
	cc	1	0	1	0	15	3	v
	cc	0	1	1	0	14	3	r
	cc	0	1	1	0	14	3	r
	cc	0	1	0	1	14	3	r
	cc	1	0	1	1	12	4	v
	cc	0	1	1	1	13	3	r
	cc	1	0	0	1	15	3	v
	cc	1	0	1	1	15	4	v
	cc	1	0	1	0	16	3	v
Murram2	dd	0	1	0	1	1	1	r
	dd	0	1	0	1	1	1	r
	dd	0	1	0	1	1	1	r
	dd	0	1	0	1	2	1	r
	dd	1	0	0	1	2	1	v
	dd	0	1	1	1	3	1	v
	dd	1	0	1	1	3	1	v
MosaBomaB	ee	1	0	1	1	1	1	v
MainRoadEscarpmentA	ff	1	0	0	1	1	1	v
	ff	1	0	0	0	2	2	v
	ff	1	0	0	1	3	2	v
	ff	1	0	1	1	1	1	v
	ff	1	0	1	1	1	2	v
	ff	0	1	0	1	4	3	r
	ff	1	0	1	0	5	3	v
	ff	0	1	0	0	6	4	r
KatiKatiSprayRaceA	gg	1	0	1	1	1	1	v
	gg	1	0	1	1	1	1	v
	gg	1	0	0	0	2	1	v
	gg	1	0	0	0	3	1	v
CliffordRdBomaJ2	hh	1	0	1	1	1	1	v
	hh	1	0	0	0	2	2	v
	hh	0	1	0	0	2	3	r
	hh	0	1	0	0	1	3	r
	hh	0	1	0	0	3	3	r
	hh	1	0	0	1	3	3	v
	hh	1	0	0	1	3	1	v
	hh	1	0	0	0	4	3	v
	hh	1	0	0	1	5	3	v
	hh	1	0	0	1	6	4	v
	hh	1	0	0	0	7	4	v
	hh	1	0	0	0	8	5	v
	hh	1	0	0	0	9	6	v
	hh	0	1	1	0	10	7	r
	hh	1	0	0	0	10	7	v
	hh	1	0	0	1	11	7	v
	hh	1	0	0	1	12	7	v
	hh	1	0	0	1	13	8	v
	hh	1	0	0	1	13	8	v
	hh	1	0	1	1	14	9	v
ElephantGlade	ii	0	1	1	1	1	1	r
	ii	0	1	1	1	1	1	r
45mins vid 2	jj	0	1	1	1	1	2	r
0,1,2,7,8,9 all done	kk	0	1	1	0	2	2	r
	kk	1	0	0	1	1	3	v
	kk	0	1	1	1	2	4	r
	kk	0	1	1	1	2	5	r
	kk	0	1	1	1	2	4	r
	kk	0	1	1	1	1	4	r
	kk	0	1	1	1	1	4	r
	kk	0	1	1	1	1	4	r
	kk	0	1	1	1	2	3	r
	kk	0	1	1	1	2	3	r
	kk	0	1	1	1	2	3	r
	kk	0	1	1	1	2	3	r
	kk	1	0	0	1	3	3	v
	kk	1	0	0	1	4	3	v
	kk	1	0	0	1	3	3	v
	kk	1	0	0	0	5	6	v
	kk	1	0	1	1	1	3	v
	kk	1	0	1	1	1	3	v
	kk	1	0	0	0	4	3	v
	kk	1	0	0	0	4	3	v
	kk	1	0	1	1	1	3	v
	kk	1	0	1	1	1	3	v
	kk	1	0	0	1	4	3	v
	kk	0	1	1	1	6	3	r
	kk	0	1	1	1	7	3	r
	kk	0	1	1	1	7	3	r
	kk	0	1	1	1	4	3	r
	kk	0	1	1	1	4	3	r
	kk	0	1	1	1	4	3	r
	kk	0	1	1	1	6	3	r
	kk	0	1	1	1	6	3	r
	kk	0	1	1	1	6	3	r
	kk	0	1	1	1	6	3	r
	kk	0	1	1	1	6	3	r
	kk	0	1	1	1	6	3	r
	kk	0	1	1	1	6	3	r
	kk	0	1	1	1	6	3	r
	kk	0	1	1	1	6	3	r
	kk	0	1	1	1	7	3	r
	kk	1	0	0	1	8	4	v
	kk	0	1	1	1	7	3	r
	kk	1	0	1	1	9	4	v
	kk	1	0	1	1	9	4	v
	kk	1	0	0	1	10	5	v
	kk	0	1	0	1	11	3	v
	kk	0	1	0	1	8	3	v
	kk	1	0	1	1	11	3	v
	kk	1	0	1	1	11	3	v
	kk	0	1	1	1	8	4	r
	kk	1	0	1	1	11	4	v
	kk	1	0	1	1	11	4	v
	kk	0	1	0	0	12	3	r
	kk	1	0	0	0	12	3	r
	kk	1	0	0	0	13	5	v
CliffordRoadBomaA	ll	1	0	1	1	1	1	v
CheetahGladeB	mm	1	0	0	0	1	1	v
	mm	1	0	0	0	1	2	v
	mm	1	0	0	0	2	3	v
	mm	1	0	0	1	3	3	v
	mm	0	1	0	0	4	3	r
CamelBoma	nn	1	0	0	1	1	1	v
	nn	0	1	1	1	1	2	r
	nn	1	0	1	1	1	3	v
	nn	0	1	1	1	1	3	r
	nn	0	1	1	1	1	4	r
	nn	0	1	1	1	1	4	r
	nn	0	1	1	1	1	5	r
	nn	0	1	1	1	1	5	r
	nn	0	1	1	1	1	5	r
	nn	0	1	1	1	1	5	r
	nn	0	1	1	1	1	5	r
	nn	1	0	0	1	2	5	v
	nn	1	0	0	1	2	6	v
	nn	0	1	0	0	2	6	r
	nn	1	0	1	1	3	7	v
	nn	0	1	0	0	2	6	r
	nn	1	0	0	1	3	7	v
	nn	1	0	1	1	4	7	v
	nn	1	0	1	1	4	8	v
	nn	1	0	0	0	5	8	v
	nn	0	1	0	1	5	7	r
	nn	0	1	1	1	1	6	r
	nn	1	0	0	1	6	6	v
	nn	1	0	0	0	7	8	v
	nn	1	0	0	0	8	8	v
	nn	1	0	0	0	9	8	v
	nn	1	0	0	0	10	8	v
	nn	1	0	0	0	10	8	v
	nn	1	0	0	0	11	9	v
	nn	0	1	1	1	12	6	r
	nn	1	0	0	0	13	10	v
	nn	1	0	0	1	14	6	v
	nn	1	0	0	1	15	6	v
	nn	1	0	0	1	16	6	v
	nn	0	1	1	0	16	6	r
	nn	1	0	0	1	17	6	v
	nn	1	0	0	1	18	11	v
BCEscarpment	oo	1	0	0	1	1	1	v
	oo	1	0	0	1	1	1	v
	oo	1	0	0	1	1	1	v
	oo	1	0	0	1	1	1	v
	oo	1	0	1	1	2	1	v
	oo	0	1	1	1	1	2	r
	oo	1	0	0	0	3	3	v
	oo	1	0	0	0	2	3	v
	oo	1	0	1	1	2	3	v
	oo	1	0	0	1	1	4	v
	oo	0	1	1	1	2	3	r
	oo	1	0	0	1	1	4	v
	oo	1	0	0	1	4	4	v
	oo	1	0	0	1	5	5	v
AirstripNorthA	pp	1	0	1	1	1	1	v
	pp	1	0	1	0	1	1	v
	pp	1	0	1	0	1	1	v
	pp	1	0	0	1	2	2	v
	pp	1	0	0	0	3	3	v
	pp	1	0	0	0	4	3	v
	pp	1	0	1	1	4	3	v
	pp	1	0	0	1	5	4	v
	pp	1	0	0	1	5	4	v
AirstripSmallDamA	qq	1	0	0	1	1	1	v
	qq	0	1	0	1	2	1	r
	qq	0	1	0	0	3	1	r
	qq	1	0	1	0	4	2	v
	qq	1	0	0	0	5	2	v
